# Supplementary material for: High-throughput single-cell isolation of Bifidobacterium strains from the human gut microbiome
Source: Microbiol Spectr. 2025 Dec 30;14(2):e03033-25. doi: 10.1128/spectrum.03033-25 (PMC12889045; doi:10.1128/spectrum.03033-25)
Supplement: Supplemental tables — Tables S1 to S5. [file spectrum.03033-25-s0003.xlsx]

## Sheet: Table 1
Supplementary Table 1: Post-dispensing distribution of K. pneumoniae with GFP or mApple in 96-well plates.
Plate #	Number of empty wells	Non-empty wells
		Number of GFP-only wells	Number of mApple-only wells	Number of GFP + mApple wells
1	8	47	33	0
2	8	44	32	4
3	9	42	31	6
4	7	49	30	2
5	6	42	29	11
6	12	33	38	4
Total		450		27

## Sheet: Table 2
Supplementary Table 2: Species identification of the cultures grown in BSM, BSM-MUP, and BSM-SUP based on 16S rRNA sequencing.
Isolate #	BSM		BSM-SUP		BSM-MUP
	Closest bacterial strain	Average identity (%)	Closest bacterial strain	Average identity (%)	Closest bacterial strain	Average identity (%)
1	Enterococcus faecium strain ATCC 19434	99.89	Enterococcus faecium strain ATCC 19434	99.8	Bifidobacterium pseudocatenulatum strain B1279 /Bifidobacterium catenulatum subsp. kashiwanohense JCM 15439	99.195
2	Enterococcus faecium strain DSM 20477	99.375	Enterococcus faecium strain ATCC 19434	99.82	Bifidobacterium pseudocatenulatum strain B1279 /Bifidobacterium catenulatum subsp. kashiwanohense JCM 15439	99.335
3	Enterococcus faecium strain DSM 20477	100	Enterococcus faecium strain ATCC 19434	97.49	Bifidobacterium pseudocatenulatum strain B1279 /Bifidobacterium catenulatum subsp. kashiwanohense JCM 15439	99.175
4	Enterococcus durans strain 98D	100	Enterococcus faecium strain ATCC 19434	99.35	Bifidobacterium pseudocatenulatum strain B1279 /Bifidobacterium catenulatum subsp. kashiwanohense JCM 15439	99.17
5	Enterococcus faecium strain ATCC 19434	99.91	Enterococcus faecium strain ATCC 19434	98.19	Bifidobacterium pseudocatenulatum strain B1279 /Bifidobacterium catenulatum subsp. kashiwanohense JCM 15439	99.05
6	Enterococcus durans strain 98D	99.89	Enterococcus faecium strain DSM 20477	98.2	Bifidobacterium pseudocatenulatum strain B1279 /Bifidobacterium catenulatum subsp. kashiwanohense JCM 15439	99.65
7	Enterococcus faecium strain DSM 20477	99.54	Enterococcus faecium strain ATCC 19434	97.93	Bifidobacterium pseudocatenulatum strain B1279 /Bifidobacterium catenulatum subsp. kashiwanohense JCM 15439	99.28
8	Enterococcus faecium strain ATCC 19434	99.945	Enterococcus faecium strain ATCC 19434	98.14	Bifidobacterium catenulatum subsp. kashiwanohense JCM 15439	99.53
9	Enterococcus faecium strain DSM 20477	99.91	Enterococcus faecium strain DSM 20477	98.57	Bifidobacterium pseudocatenulatum strain B1279 /Bifidobacterium catenulatum subsp. kashiwanohense JCM 15439	99.26
10	Enterococcus faecium strain ATCC 19434	99.87	Enterococcus faecium strain DSM 20477	97.81	Bifidobacterium catenulatum subsp. kashiwanohense JCM 15439	99.07
Closest bacterial strain: bacterial strain identified as the closest match to both forward and reverse reads of V1-V9 sequence using NCBI blastn algorithm against in-built 16S database
Average identity (%): average of percentage identity of forward and reverse reads against V1-V9 sequence of the closest bacterial strain

## Sheet: Table 3
Supplementary Table 3: Number of culture yielded from different SPMP human fecal samples with different dilutions and enrichment times.
Sample	Dilution	Enrichment time (h)	Number of culture
SPMP #1	10^5	15	25
		21	50
		39	0
	10^6	15	0
		21	32
		39	5
SPMP #9	10^5	15	8
		21	66
		39	65
	10^6	15	0
		21	30
		39	61
SPMP #19	10^5	15	0
		21	1
		39	76
	10^6	15	0
		21	0
		39	40
SPMP #24	10^5	15	11
		21	52
		39	19
	10^6	15	8
		21	35
		39	32
SPMP #32	10^5	15	0
		21	3
		39	3
	10^6	15	0
		21	0
		39	42
Total			622

## Sheet: Table 4
Supplementary Table 4: Components of the 16S and xfp PCR reactions.
Component of PCR reaction	Volume per reaction
Phusion High Fidelity PCR Master Mix (F531) (Thermo Scientific, UK)	25 µl
Forward primer (10 µM)	2.5 µl
Reverse primer (10 µM)	2.5 µl
30x diluted culture (for xfp PCR)	1 µl (for xfp PCR)
Nuclease-free water (NFW)	Top up to 50 µl

## Sheet: Table 5
Supplementary Table 5: Protocols for PCR reactions (16S and xfp).
PCR step	16S PCR		xfp PCR
	Temperature	Duration	Temperature	Duration
1. Initial activation	98 °C	30 sec	98 °C	3 min
2. Denaturation	98 °C	10 sec	98 °C	10 sec
3. Annealing	55 °C	15 sec	56 °C	15 sec
4. Extension	72 °C	60 sec	72 °C	8 sec
5. Repeat steps 2-4 for 19 cycles (16S PCR) or 30 cycles (xfp PCR)
6. Final extension	72 °C	3 min	72 °C	3 min
